# Supplementary material for: Specificity Characterization of SLA Class I Molecules Binding to Swine-Origin Viral Cytotoxic T Lymphocyte Epitope Peptides in Vitro
Source: Front Microbiol. 2017 Dec 18;8:2524. doi: 10.3389/fmicb.2017.02524 (PMC5741678; doi:10.3389/fmicb.2017.02524)
Supplement: TABLE S1 — The raw ELISA data of Figure 3. [file Data_Sheet_1.XLSX]

## Sheet: Fig.3
peptide-SLA-1*04:01:01	OD value		peptide-SLA-1*12:01	OD value		peptide-SLA-1*13:01	OD value		peptide-SLA-1*11:10	OD value		peptide-SLA-1*20:01	OD value		peptide-SLA-1*08:09	OD value		peptide-SLA-1*11:01:02	OD value
SLA-1*04:01:01	0.162		SLA-1*12:01	0.148		SLA-1*13:01	0.141		SLA-1*11:10	0.148		SLA-1*20:01	0.161		SLA-1*08:09	0.144		SLA-1*11:01:02	0.12
	0.15			0.141			0.144			0.134			0.146			0.162			0.114
	0.149			0.144			0.15			0.127			0.14			0.148			0.105
NS4A-SLA-1*04:01:01	0.109		NS4A-SLA-1*12:01	0.222		NS4A-SLA-1*13:01	0.601		NS4A-SLA-1*11:10	0.256		NS4A-SLA-1*20:01	0.129		NS4A-SLA-1*08:09	0.067		NS4A-SLA-1*11:01:02	0.111
	0.11			0.174			0.645			0.223			0.135			0.059			0.107
	0.116			0.217			0.789			0.2			0.116			0.054			0.103
GP4-5-SLA-1*04:01:01	0.175		GP4-5-SLA-1*12:01	0.145		GP4-5-SLA-1*13:01	0.648		GP4-5-SLA-1*11:10	0.443		GP4-5-SLA-1*20:01	0.182		GP4-5-SLA-1*08:09	0.109		GP4-5-SLA-1*11:01:02	0.251
	0.179			0.209			0.649			0.427			0.121			0.112			0.25
	0.174			0.143			0.651			0.407			0.118			0.11			0.236
N15-SLA-1*04:01:01	0.137		N15-SLA-1*12:01	0.115		N15-SLA-1*13:01	0.39		N15-SLA-1*11:10	0.18		N15-SLA-1*20:01	0.193		N15-SLA-1*08:09	0.073		N15-SLA-1*11:01:02	0.133
	0.162			0.163			0.427			0.178			0.097			0.069			0.134
	0.189			0.132			0.36			0.177			0.101			0.078			0.128
N6-SLA-1*04:01:01	0.179		N6-SLA-1*12:01	0.228		N6-SLA-1*13:01	0.58		N6-SLA-1*11:10	0.574		N6-SLA-1*20:01	0.117		N6-SLA-1*08:09	0.175		N6-SLA-1*11:01:02	0.567
	0.123			0.223			0.663			0.517			0.222			0.204			0.529
	0.194			0.224			0.776			0.479			0.121			0.201			0.513
G9-SLA-1*04:01:01	0.187		G9-SLA-1*12:01	0.235		G9-SLA-1*13:01	0.584		G9-SLA-1*11:10	0.371		G9-SLA-1*20:01	0.143		G9-SLA-1*08:09	0.079		G9-SLA-1*11:01:02	0.147
	0.183			0.147			0.669			0.387			0.107			0.134			0.142
	0.181			0.183			0.624			0.373			0.103			0.075			0.124
