# Supplementary material for: Specificity Characterization of SLA Class I Molecules Binding to Swine-Origin Viral Cytotoxic T Lymphocyte Epitope Peptides in Vitro
Source: Front Microbiol. 2017 Dec 18;8:2524. doi: 10.3389/fmicb.2017.02524 (PMC5741678; doi:10.3389/fmicb.2017.02524)
Supplement: TABLE S2 — The raw ELISA data of Figure 6. [file Data_Sheet_2.XLSX]

## Sheet: Fig.6
SLA-1*04:01:01 mutant	OD value	NS4A-SLA-1*04:01:01 mutant	OD value	SLA-1*13:01 mutant	OD value	NS4A-SLA-1*13:01 mutant	OD value
SLA-1*04:01:01/66	0.162	NS4A-SLA-1*04:01:01/66	0.147	SLA-1*13:01/66	0.201	NS4A-SLA-1*13:01/66	0.863
	0.149		0.158		0.181		0.925
	0.152		0.149		0.195		0.872
SLA-1*04:01:01/70	0.148	NS4A-SLA-1*04:01:01/70	0.127	SLA-1*13:01/70	0.21	NS4A-SLA-1*13:01/70	0.638
	0.141		0.167		0.19		0.786
	0.146		0.132		0.213		0.701
SLA-1*04:01:01/99	0.145	NS4A-SLA-1*04:01:01/99	0.183	SLA-1*13:01/99	0.149	NS4A-SLA-1*13:01/99	0.461
	0.158		0.223		0.161		0.596
	0.149		0.193		0.156		0.532
SLA-1*04:01:01/151	0.152	NS4A-SLA-1*04:01:01/151	0.227	SLA-1*13:01/151	0.153	NS4A-SLA-1*13:01/151	0.201984
	0.147		0.171		0.142		0.17736
	0.146		0.166		0.148		0.189
SLA-1*04:01:01/152	0.142	NS4A-SLA-1*04:01:01/152	0.154622	SLA-1*13:01/152	0.149	NS4A-SLA-1*13:01/152	0.215676
	0.139		0.148609		0.143		0.221215
	0.157		0.169		0.154		0.228
SLA-1*04:01:01/151/152	0.153	NS4A-SLA-1*04:01:01/151/152	0.465	SLA-1*13:01/151/152	0.142	NS4A-SLA-1*13:01/151/152	0.12354
	0.144		0.567		0.158		0.14062
	0.14		0.453		0.148		0.132
