# Supplementary material for: Specificity Characterization of SLA Class I Molecules Binding to Swine-Origin Viral Cytotoxic T Lymphocyte Epitope Peptides in Vitro
Source: Front Microbiol. 2017 Dec 18;8:2524. doi: 10.3389/fmicb.2017.02524 (PMC5741678; doi:10.3389/fmicb.2017.02524)
Supplement: TABLE S3 — The raw ELISA data of Figure 7. [file Data_Sheet_3.XLSX]

## Sheet: Fig.7
peptide-SLA-1*04:01:01/151/152	OD value	peptide-SLA-1*13:01/151/152	OD value
SLA-1*04:01:01/151/152	0.153	SLA-1*13:01/151/152	0.142
	0.144		0.158
	0.14		0.148
GP4-5-SLA-1*04:01:01/151/152	0.63	GP4-5-SLA-1*13:01/151/152	0.136
	0.731		0.189
	0.66		0.158
N15-SLA-1*04:01:01/151/152	0.322	N15-SLA-1*13:01/151/152	0.148
	0.359		0.173
	0.311		0.161
N6-SLA-1*04:01:01/151/152	0.537	N6-SLA-1*13:01/151/152	0.129
	0.527		0.102
	0.514		0.116
G9-SLA-1*04:01:01/151/152	0.413	G9-SLA-1*13:01/151/152	0.112
	0.332		0.106
	0.348		0.107
NS4A-SLA-1*04:01:01/151/152	0.465	NS4A-SLA-1*13:01/151/152	0.12354
	0.567		0.14062
	0.453		0.132
									，
